# Supplementary material for: SOX9 Protein in Pancreatic Cancer Regulates Multiple Cellular Networks in a Cell-Specific Manner
Source: Biomedicines. 2022 Jun 21;10(7):1466. doi: 10.3390/biomedicines10071466 (PMC9312990; doi:10.3390/biomedicines10071466)
Supplement: Supplementary file 1 [file biomedicines-10-01466-s001.zip]

Archive with 12 entries (11 files):
- biomedicines-1766456-supplementary proof/
- biomedicines-1766456-supplementary proof/Figure S4.pdf
- biomedicines-1766456-supplementary proof/Figure S5.pdf
- biomedicines-1766456-supplementary proof/Figure S6.pdf
- biomedicines-1766456-supplementary proof/Supplementary Figure Legends.pdf
- biomedicines-1766456-supplementary proof/Table S1.pdf
- biomedicines-1766456-supplementary proof/Table S2.pdf
- biomedicines-1766456-supplementary proof/Table S3.pdf
- biomedicines-1766456-supplementary proof/Table S4.pdf
- biomedicines-1766456-supplementary proof/Figure S2.pdf
- biomedicines-1766456-supplementary proof/Figure S3.pdf
- biomedicines-1766456-supplementary proof/Figure S1.pdf
